# Supplementary material for: Mass Spectrometry-Based Proteomic Analysis of Potential Host Proteins Interacting with N in PRRSV-Infected PAMs
Source: Int J Mol Sci. 2024 Jun 29;25(13):7219. doi: 10.3390/ijms25137219 (PMC11241482; doi:10.3390/ijms25137219)
Supplement: Supplementary file 1 [file ijms-25-07219-s001.zip]

Archive with 3 entries (2 files):
- supplementary materials/Table S1.xlsx
- supplementary materials/Table S2.pdf
- supplementary materials/
