# Supplementary material for: Mass Spectrometry-Based Proteomic Analysis of Potential Host Proteins Interacting with N in PRRSV-Infected PAMs
Source: Int J Mol Sci. 2024 Jun 29;25(13):7219. doi: 10.3390/ijms25137219 (PMC11241482; doi:10.3390/ijms25137219)
Supplement: Supplementary file 1 [file ijms-25-07219-s001.zip › supplementary materials/Table S1.xlsx]

## Sheet: Sheet1
Accession	Description	Coverage [%]	# Peptides	# PSMs	# Unique Peptides	# AAs	MW [kDa]	calc. pI	Score Mascot: Mascot	# Peptides (by Search Engine): Mascot	# Razor Peptides	Abundances (Grouped): 1	Abundances (Grouped): 2	Abundances (Grouped): 3
Q7YR83	Epididymal sperm-binding protein 1 OS=Sus scrofa OX=9823 PE=2 SV=1	36	84	155	84	2452	282.1	5.34	2241	84	0	2.99718e+08	1.49055e+08	4.23775e+08
F1RW75	Desmoplakin OS=Sus scrofa OX=9823 GN=DSP PE=1 SV=3	19	61	113	61	2871	331.6	6.81	1322	61	0	8.28215e+07	1.83805e+08	1.50897e+08
A0A287A8C7	Plectin OS=Sus scrofa OX=9823 GN=PLEC PE=1 SV=3	14	61	69	61	4684	531.5	5.96	862	61	0	1.6652e+07	9.17127e+06	1.13015e+08
A0A8W4FCU2	Myosin-9 OS=Sus scrofa OX=9823 GN=MYH9 PE=1 SV=4	39	68	204	55	1960	226.4	5.6	5305	68	14	4.50174e+08	2.69714e+08	1.26485e+08
A0A287BDN2	Spectrin beta chain OS=Sus scrofa OX=9823 GN=SPTBN1 PE=1 SV=2	27	60	99	55	2364	274.4	5.57	1480	60	5	1.23533e+08	2.49003e+07	1.839e+08
A0A8D0T753	Myosin heavy chain 10 OS=Sus scrofa OX=9823 GN=MYH10 PE=1 SV=3	36	62	146	49	1976	228.9	5.54	3738	62	0	1.66554e+08	7.48207e+07	3.56794e+07
F1SGG3	Keratin, type II cytoskeletal 1 OS=Sus scrofa OX=9823 GN=KRT1 PE=3 SV=1	68	49	252	42	644	66	8.12	6203	49	7	5.48585e+09	1.17517e+10	1.13901e+10
K7GND3	RNA helicase OS=Sus scrofa OX=9823 GN=DHX9 PE=1 SV=4	38	42	110	42	1270	140.9	6.84	2354	42	0	4.54179e+08	6.0204e+07	8.24817e+08
A0A287BAY9	Albumin OS=Sus scrofa OX=9823 GN=ALB PE=1 SV=2	62	39	106	39	609	69.3	6.28	2022	39	0	3.47287e+08	4.93131e+08	1.20581e+09
A0A8D0LXE1	IF rod domain-containing protein OS=Sus scrofa OX=9823 GN=KRT2 PE=1 SV=2	82	49	202	34	639	65.4	8	5412	49	13	1.19202e+09	2.74315e+09	2.56386e+09
A0A4X1T3R1	Alpha-actinin-4 OS=Sus scrofa OX=9823 GN=ACTN4 PE=1 SV=2	52	42	111	32	911	104.8	5.44	2065	42	11	5.58018e+08	9.67697e+07	1.07049e+08
I3LDS3	Keratin, type I cytoskeletal 10 OS=Sus scrofa OX=9823 GN=KRT10 PE=1 SV=6	63	37	164	30	584	58.8	5.21	4859	37	7	2.92025e+09	5.45933e+09	6.45225e+09
A0A8W4FLU9	YLP motif-containing 1 OS=Sus scrofa OX=9823 GN=YLPM1 PE=1 SV=4	14	28	37	28	2146	241.5	6.55	445	28	0	2.05593e+07	5.52482e+06	1.37314e+08
A0A8D0U946	U5 small nuclear ribonucleoprotein 200 kDa helicase OS=Sus scrofa OX=9823 GN=SNRNP200 PE=2 SV=1	15	28	30	28	1887	216	6.48	354	28	0	4.49839e+06	6.13645e+06	5.28334e+07
A0A287ADJ2	Stress-70 protein, mitochondrial OS=Sus scrofa OX=9823 PE=2 SV=1	42	26	44	26	665	72.4	5.94	1054	26	0	3.14527e+08	7.70588e+06	2.29144e+07
F1SGG6	Keratin, type II cytoskeletal 5 OS=Sus scrofa OX=9823 GN=KRT5 PE=1 SV=3	55	42	124	25	590	62.3	7.74	1675	42	7	3.38138e+08	7.55051e+08	6.44131e+08
A0A4X1UCE3	Vimentin OS=Sus scrofa OX=9823 GN=VIM PE=1 SV=4	57	28	46	25	466	53.6	5.12	843	28	2	2.54035e+07	3.0186e+08	9.09295e+07
A0A5G2QRI8	Protein arginine N-methyltransferase 5 OS=Sus scrofa OX=9823 GN=PRMT5 PE=1 SV=4	44	24	45	24	637	72.6	6.29	802	24	0	3.57841e+08	2.77229e+07	4.1096e+08
A0A287B9M9	Eukaryotic translation initiation factor 4 gamma 1 OS=Sus scrofa OX=9823 GN=EIF4G1 PE=1 SV=1	17	23	34	23	1436	158.5	5.21	426	23	0	4.72656e+07	5.60095e+06	1.02697e+08
A0A286ZWK2	Heat shock protein family A (Hsp70) member 8 OS=Sus scrofa OX=9823 GN=HSPA8 PE=1 SV=1	58	35	97	22	646	70.9	5.52	1802	35	12	1.55069e+09	7.09083e+07	1.54374e+08
A0A287B401	RNA binding motif protein 14 OS=Sus scrofa OX=9823 GN=RBM14 PE=1 SV=2	31	20	34	20	669	69.4	9.67	481	20	0	337461700	5.62939e+06	3.75083e+07
A0A4X1U931	Junction plakoglobin OS=Sus scrofa OX=9823 GN=JUP PE=1 SV=3	33	20	34	20	745	81.7	6.14	591	20	0	1.45989e+07	4.34566e+07	3.81096e+07
A0A4X1W018	T-complex protein 1 subunit gamma OS=Sus scrofa OX=9823 PE=2 SV=1	36	20	24	20	577	63.5	6.43	307	20	0	1.78109e+06	1.7822e+07	9.18103e+07
A0A4X1TSE2	CAD protein OS=Sus scrofa OX=9823 GN=CAD PE=1 SV=3	11	20	22	20	2225	242.8	6.46	299	20	0	1.08506e+06	1.36732e+06	3.7052e+07
F1SA50	Heterogeneous nuclear ribonucleoprotein M OS=Sus scrofa OX=9823 GN=HNRNPM PE=1 SV=3	54	39	78	19	730	77.5	8.7	1420	39	29	1.52462e+09	3.61289e+07	5.37808e+07
A0A4X1VS48	RNA helicase OS=Sus scrofa OX=9823 GN=DDX17 PE=1 SV=2	41	28	74	19	729	80.2	8.27	1591	28	11	8.25811e+08	9.33295e+07	7.85442e+07
A0A4X1U8G2	Pre-mRNA processing factor 8 OS=Sus scrofa OX=9823 GN=PRPF8 PE=1 SV=2	7	19	22	19	2335	273.4	8.84	173	19	0	4.8609e+06	5.10606e+06	8.0438e+07
A0A5G2QWJ7	cortactin OS=Sus scrofa OX=9823 GN=CTTN PE=1 SV=2	36	18	24	18	550	61.5	5.4	576	18	0	1.01092e+08	4.46983e+06	1.55048e+07
K7GP99	Interleukin enhancer binding factor 3 OS=Sus scrofa OX=9823 GN=ILF3 PE=1 SV=3	22	18	32	18	894	95.3	8.76	437	18	0	4.0103e+07	3.66703e+07	2.08256e+07
A0A287BLH5	Probable ATP-dependent RNA helicase OS=Sus scrofa OX=9823 GN=DDX5 PE=1 SV=1	37	23	65	17	614	69	8.85	1066	23	0	2.84191e+07	6.97606e+07	6.69209e+07
A0A8W4FMW6	60 kDa heat shock protein, mitochondrial OS=Sus scrofa OX=9823 GN=HSPD1 PE=2 SV=1	33	17	23	17	569	60.6	6.04	693	17	0	859736	9.68652e+06	1.88393e+08
A0A4X1SUR0	Sodium/potassium-transporting ATPase subunit alpha-1 OS=Sus scrofa OX=9823 GN=ATP1A1 PE=1 SV=1	20	17	24	17	1023	112.8	5.49	391	17	0	5.78135e+06	6.53881e+06	6.08211e+07
A0A287BJ42	Protein phosphatase 1G OS=Sus scrofa OX=9823 PE=2 SV=1	37	17	27	17	529	57.4	4.34	437	17	0	1.2079e+08	1.15912e+07	9.71539e+06
A0A287A3Q5	Lysine--tRNA ligase OS=Sus scrofa OX=9823 GN=KARS1 PE=1 SV=3	30	17	24	17	597	68	6.35	292	17	0	6.01287e+07	1.58797e+06	1.49511e+07
A0A8D1DJI5	T-complex protein 1 subunit alpha OS=Sus scrofa OX=9823 GN=TCP1 PE=1 SV=1	43	21	27	16	556	60.3	6.11	499	21	3	4.4112e+06	7.54044e+06	2.51105e+08
A0A4X1UTE2	Heterogeneous nuclear ribonucleoprotein K OS=Sus scrofa OX=9823 PE=2 SV=1	46	16	26	16	439	48.5	5.92	540	16	0		4.62325e+06	1.37637e+08
F1RX16	RNA helicase OS=Sus scrofa OX=9823 GN=DDX3X PE=1 SV=3	29	17	36	16	662	73.2	7.18	811	17	0	8.3407e+07	2.83508e+07	3.03704e+07
A0A287AL05	Eukaryotic translation initiation factor 3 subunit L OS=Sus scrofa OX=9823 GN=EIF3L PE=1 SV=1	30	16	27	16	564	66.7	6.34	597	16	0	3.41346e+06	1.04827e+07	7.10403e+07
A0A4X1THF1	Eukaryotic translation initiation factor 3 subunit B OS=Sus scrofa OX=9823 GN=EIF3B PE=2 SV=1	25	16	27	16	738	85.1	5.26	372	16	0	1.38258e+07	7.87694e+06	3.96974e+07
F1RW08	Signal recognition particle subunit SRP68 OS=Sus scrofa OX=9823 GN=SRP68 PE=1 SV=2	23	16	16	16	627	70.7	8.56	358	16	0	3.24777e+07	516469	3.78583e+06
A0A8D1ZRL6	Splicing factor 3B subunit 3 OS=Sus scrofa OX=9823 GN=SF3B3 PE=1 SV=4	13	16	22	16	1217	135.5	5.26	313	16	0	1.32684e+07	4.59187e+06	4.44233e+07
Q3BDI7	Desmoglein-1 OS=Sus scrofa OX=9823 GN=DSG1 PE=1 SV=2	18	15	26	15	1049	113.7	5.03	612	15	0	9.02627e+06	2.8619e+07	2.15702e+07
A0A287A4F2	Splicing factor proline and glutamine rich OS=Sus scrofa OX=9823 GN=SFPQ PE=1 SV=2	26	17	27	15	707	76.1	9.44	383	17	2	5.14214e+07	6.6657e+07	5.73946e+07
I3L804	Tyrosine--tRNA ligase OS=Sus scrofa OX=9823 GN=YARS1 PE=1 SV=4	30	15	20	15	528	59.1	7.05	367	15	0	2.34335e+06	6.52635e+06	6.10208e+07
F1RXA7	26S proteasome non-ATPase regulatory subunit 3 OS=Sus scrofa OX=9823 PE=2 SV=1	29	15	17	15	509	58.5	7.68	178	15	0	886536	2.10899e+06	6.16974e+07
A0A4X1UA66	Keratin, type I cytoskeletal 14 OS=Sus scrofa OX=9823 GN=KRT14 PE=1 SV=4	69	35	120	14	472	51.5	5.16	2332	35	4	8.69229e+07	1.83426e+08	1.48745e+08
A0A287AXN9	Keratin, type I cytoskeletal 17 OS=Sus scrofa OX=9823 GN=KRT17 PE=1 SV=2	52	27	72	14	432	48.1	5.02	867	27	0	1.7141e+07	8.30007e+07	2.8385e+07
A0A287B7K6	Keratin 78 OS=Sus scrofa OX=9823 GN=KRT78 PE=1 SV=2	32	17	34	14	520	56.8	6.02	589	17	1	1.84653e+07	3.16073e+07	4.10988e+07
A0A287BMK7	Sorting nexin-2 OS=Sus scrofa OX=9823 GN=SNX2 PE=1 SV=2	30	15	18	14	519	58.4	5.12	249	15	0	2.83904e+07	6.83019e+06	1.26344e+06
I3LCA2	T-complex protein 1 subunit theta OS=Sus scrofa OX=9823 GN=CCT8 PE=1 SV=4	28	14	16	14	548	59.6	5.6	336	14	0	2.64914e+06	4.83727e+06	3.13958e+07
A0A480NRZ3	Lamin A/C OS=Sus scrofa OX=9823 GN=LMNA PE=4 SV=1	19	14	18	14	729	80.9	8.27	244	14	0	6.61837e+06	2.91489e+06	1.88407e+07
A0A8D0LP24	T-complex protein 1 subunit zeta OS=Sus scrofa OX=9823 PE=2 SV=1	27	14	20	14	531	57.9	6.8	229	14	0	2.32764e+06	9.74668e+06	6.00336e+07
A0A287B621	Proline rich coiled-coil 2C OS=Sus scrofa OX=9823 GN=PRRC2C PE=1 SV=4	5	14	14	14	2896	316.7	9.13	84	14	0	1.68016e+06	377174	4.49265e+07
Q6S4N2	Heat shock 70 kDa protein 1B OS=Sus scrofa OX=9823 GN=HSPA1B PE=1 SV=1	39	24	55	13	642	70.1	5.66	1034	24	5	1.20263e+08	2.99103e+07	1.28248e+08
F1SUH2	Cell division cycle and apoptosis regulator 1 OS=Sus scrofa OX=9823 GN=CCAR1 PE=1 SV=2	15	13	20	13	1150	132.7	5.76	281	13	0	2.29275e+07	1.05579e+07	6.09741e+06
A0A4X1UGR4	C-1-tetrahydrofolate synthase, cytoplasmic OS=Sus scrofa OX=9823 GN=MTHFD1 PE=1 SV=3	15	13	14	13	935	101.5	7.3	287	13	0	1.07814e+07	1.89488e+06	1.62329e+07
F1RSE6	DNA-dependent protein kinase catalytic subunit OS=Sus scrofa OX=9823 GN=PRKDC PE=1 SV=3	3	13	13	13	4128	468.8	7.12	132	13	0	1.05122e+07	1.27524e+07	2.01389e+07
A0A287AR98	Suprabasin OS=Sus scrofa OX=9823 GN=SBSN PE=1 SV=2	37	12	17	12	590	60.5	7.01	319	12	0	5.41237e+06	5.53966e+07	1.35324e+07
A0A480I6L4	Myosin IC OS=Sus scrofa OX=9823 GN=MYO1C PE=1 SV=4	16	12	19	12	1063	121.6	9.41	327	12	0	11975543	3.88183e+06	4.1164e+06
F1RKM0	Lamin B1 OS=Sus scrofa OX=9823 GN=LMNB1 PE=1 SV=2	24	13	19	12	586	66.4	5.16	280	13	1	94652461	3.73462e+07	3.39658e+07
A0A287AW81	Filamin A OS=Sus scrofa OX=9823 GN=FLNA PE=1 SV=4	6	12	16	12	2647	280.6	6.06	293	12	0	5.66405e+06	1.1628e+06	9.2315e+06
P11607	Sarcoplasmic/endoplasmic reticulum calcium ATPase 2 OS=Sus scrofa OX=9823 GN=ATP2A2 PE=1 SV=1	13	12	13	12	1042	114.7	5.34	238	12	0	1.84254e+06	7.17661e+06	3.19449e+07
Q9GMB0	Dolichyl-diphosphooligosaccharide--protein glycosyltransferase subunit 1 OS=Sus scrofa OX=9823 PE=2 SV=1	24	12	13	12	607	68.5	6.38	175	12	0	1.32011e+06	3.84898e+06	2.89816e+07
A0A8D0J280	Glutamyl-prolyl-tRNA synthetase 1 OS=Sus scrofa OX=9823 GN=EPRS1 PE=1 SV=5	9	13	18	12	1512	170.5	7.33	130	13	1	2.05288e+07	7.70983e+06	6.82467e+06
A0A287ADU8	ATP-dependent Clp protease ATP-binding subunit clpX-like, mitochondrial OS=Sus scrofa OX=9823 GN=CLPX PE=1 SV=2	20	12	12	12	633	69.2	7.58	189	12	0	535200		2.58524e+07
A0A4X1UDZ9	Procollagen galactosyltransferase OS=Sus scrofa OX=9823 GN=COLGALT1 PE=1 SV=1	17	12	12	12	622	71.6	7.31	179	12	0	2.2226e+07	635167	865651
A0A287AXP9	Heat shock protein HSP 90-alpha OS=Sus scrofa OX=9823 GN=HSP90AA1 PE=1 SV=5	33	23	46	11	732	84.6	5.02	734	23	11	9.11575e+07	3.68232e+07	7.91227e+07
I3LK71	Heterogeneous nuclear ribonucleoprotein C OS=Sus scrofa OX=9823 GN=HNRNPC PE=1 SV=1	36	11	16	11	292	32.2	5.08	401	11	0	1.54911e+06	1.39538e+08	1.08849e+06
A0A8D0PG80	Elongation factor 1-alpha OS=Sus scrofa OX=9823 PE=2 SV=1	25	11	27	11	462	50.2	8.94	362	11	0	1.63372e+07	1.51264e+08	1.38216e+08
A0A8D0YV78	Pyruvate kinase OS=Sus scrofa OX=9823 GN=PKM PE=1 SV=4	24	11	16	11	531	57.9	7.84	224	11	0	1.10904e+06	1.29742e+07	4.822e+07
A0A287BCS1	Keratin 36 OS=Sus scrofa OX=9823 GN=KRT36 PE=1 SV=1	32	14	19	11	467	52.2	4.94	292	14	2	6.474e+06	2.25622e+06	6.41179e+07
A0A287AL76	Coatomer subunit delta OS=Sus scrofa OX=9823 GN=ARCN1 PE=1 SV=1	21	11	13	11	511	57.2	6.21	206	11	0	1.45838e+06	1.67836e+06	3.29562e+07
A0A8W4FIS0	RNA binding protein 4 OS=Sus scrofa OX=9823 GN=RBM4 PE=1 SV=1	32	11	11	11	364	40.3	7.08	194	11	0	384463	2.63965e+07
A0A8D1HJD1	ATP-dependent RNA helicase OS=Sus scrofa OX=9823 GN=DDX1 PE=1 SV=2	16	11	14	11	740	82.4	7.23	97	11	0	6.76479e+07	1.66187e+07	9.6184e+07
A0A286ZKC5	Heat shock protein HSP 90-beta OS=Sus scrofa OX=9823 GN=HSP90AB1 PE=1 SV=4	34	23	50	10	724	83.2	5.03	884	23	1	3.16525e+07	1.56516e+07	2.36995e+07
A0A287BEI1	Keratin 77 OS=Sus scrofa OX=9823 GN=KRT77 PE=1 SV=3	23	15	55	10	578	61.9	5.99	1029	15	0	3.18757e+06	1.25047e+07	3.48664e+07
Q4GWZ2	Small ribosomal subunit protein uS2 OS=Sus scrofa OX=9823 GN=RPSA PE=1 SV=4	40	10	12	10	295	32.8	4.87	346	10	0	453965	1.4112e+08	5.00701e+06
P02554	Tubulin beta chain OS=Sus scrofa OX=9823 PE=2 SV=1	26	10	21	10	442	49.4	4.89	404	10	0	9.24677e+06	4.89421e+07	2.98065e+07
K9IVR7	WD repeat domain 1 OS=Sus scrofa OX=9823 GN=WDR1 PE=2 SV=1	25	10	11	10	606	66.1	6.65	178	10	0	2.8477e+06	1.86538e+06	2.57263e+07
A0A8D0SNN1	Enoyl-CoA hydratase OS=Sus scrofa OX=9823 PE=2 SV=1	17	10	11	10	717	78.3	8.92	254	10	0	4.75085e+07	586098	2.23611e+06
A0A8D1G7T5	Actin-related protein 2 OS=Sus scrofa OX=9823 GN=ACTR2 PE=1 SV=1	25	10	14	10	394	44.7	6.74	263	10	0	559730	7.12941e+07	1.0196e+06
F1SL15	tRNA methyltransferase 10 homolog C OS=Sus scrofa OX=9823 GN=TRMT10C PE=1 SV=2	28	10	12	10	403	47.3	9.36	204	10	0	838652	3.80873e+07	3.33403e+06
F1SAM0	Desmocollin 1 OS=Sus scrofa OX=9823 GN=DSC1 PE=4 SV=1	15	10	17	10	840	93.8	5.53	242	10	0	4.42804e+06	3.4393e+07	1.31443e+07
A0A8D0JA70	Isocitrate dehydrogenase [NAD] subunit beta, mitochondrial OS=Sus scrofa OX=9823 GN=IDH3B PE=1 SV=2	29	10	12	10	385	42.2	8.46	175	10	0		3.82596e+07	657510
A0A287B3Y5	CTP synthase OS=Sus scrofa OX=9823 GN=CTPS1 PE=1 SV=2	20	10	10	10	591	66.6	6.46	220	10	0	1.62126e+07	699169	288309
Q7YR83	Epididymal sperm-binding protein 1 OS=Sus scrofa OX=9823 PE=2 SV=1	20	10	15	10	589	64	8.27	257	10	0	5.07978e+06	4.18268e+06	8.13151e+07
A0A480JUN1	ATP synthase subunit beta (Fragment) OS=Sus scrofa OX=9823 GN=ATP5B PE=2 SV=1	28	10	11	10	445	48.1	5.07	303	10	0	5.57104e+06	3.12153e+07	1.07412e+07
A0A8D1PQR1	E3 SUMO-protein ligase RanBP2 OS=Sus scrofa OX=9823 GN=RANBP2 PE=1 SV=2	3	10	10	10	3224	358	6.2	127	10	0			1.25858e+07
A0A4X1SXH6	Eukaryotic translation initiation factor 3 subunit A OS=Sus scrofa OX=9823 GN=eIF3a PE=2 SV=1	7	10	14	10	1382	166.4	6.79	110	10	0	3.19196e+06	880259	1.54953e+07
A0A0B8RZB4	Nuclear pore complex protein Nup205 OS=Sus scrofa OX=9823 GN=NUP205 PE=1 SV=3	5	10	10	10	2012	227.8	6.19	133	10	0	1.04974e+06	3.86582e+06	7.48343e+06
F1RWJ5	Importin subunit beta-1 OS=Sus scrofa OX=9823 GN=KPNB1 PE=1 SV=2	13	10	14	10	876	97.1	4.78	92	10	0	6.52045e+06	1.62065e+07	1.73283e+07
F1S5J1	Leucine rich pentatricopeptide repeat containing OS=Sus scrofa OX=9823 GN=LRPPRC PE=1 SV=3	6	10	13	10	1394	157.8	6.13	132	10	0	1.0711e+07	4.68853e+06	1.00612e+07
F1RHL7	HEAT repeat-containing protein 1 OS=Sus scrofa OX=9823 GN=HEATR1 PE=2 SV=1	5	10	10	10	2144	242.1	6.55	94	10	0		348616	4.94262e+06
A0A8D0MDK4	Eukaryotic translation initiation factor 3 subunit M OS=Sus scrofa OX=9823 GN=EIF3M PE=1 SV=1	33	9	13	9	374	42.5	5.63	325	9	0		3.37487e+07	1.55253e+06
M3V815	Heterogeneous nuclear ribonucleoprotein R OS=Sus scrofa OX=9823 GN=HNRNPR PE=1 SV=1	24	15	17	9	633	70.9	8.13	206	15	5	3.06259e+07	2.72367e+06	8.6044e+06
F1RPB7	Developmentally-regulated GTP-binding protein 1 OS=Sus scrofa OX=9823 GN=DRG1 PE=1 SV=1	28	9	12	9	367	40.5	8.9	285	9	0		1.82178e+07
A0A287BIL8	78 kDa glucose-regulated protein OS=Sus scrofa OX=9823 GN=HSPA5 PE=1 SV=2	20	12	18	9	654	72.3	5.16	286	12	0	8.25203e+06	1.71192e+06	4.12127e+06
A0A4X1TLS7	Dolichyl-diphosphooligosaccharide--protein glycosyltransferase subunit 2 OS=Sus scrofa OX=9823 GN=RPN2 PE=1 SV=3	20	9	10	9	631	69.2	5.69	210	9	0	493975		2.88135e+07
A0A4X1UDH9	Eukaryotic translation initiation factor 3 subunit C OS=Sus scrofa OX=9823 GN=EIF3C PE=2 SV=1	10	9	13	9	898	103.6	5.53	140	9	0	1.85564e+07	6.66869e+06	3.68577e+06
A0A8D0TS76	Inosine-5'-monophosphate dehydrogenase OS=Sus scrofa OX=9823 GN=IMPDH2 PE=1 SV=1	21	9	10	9	470	51	8.18	190	9	0	292398	2.62418e+07	1.02672e+06
A0A8D1MD68	Coronin OS=Sus scrofa OX=9823 PE=2 SV=1	17	9	14	9	474	53.2	6.93	278	9	0	914724	1.2589e+07	2.12877e+07
A0A8D1MRY7	Ku domain-containing protein 1 OS=Sus scrofa OX=9823 GN=XRCC6 PE=1 SV=1	18	9	10	9	559	64.2	9.28	156	9	0	1.16356e+07		564625
A0A481D866	DNA replication licensing factor MCM7 OS=Sus scrofa OX=9823 GN=MCM7 PE=1 SV=4	13	9	11	9	719	81.3	6.46	101	9	0	7.9798e+06	2.16122e+06	2.40053e+06
A0A8D1C5L0	Transglutaminase 3 OS=Sus scrofa OX=9823 GN=TGM3 PE=1 SV=4	14	9	12	9	693	76.6	5.86	150	9	0	4.79077e+07	1.71393e+07	3.49951e+07
A0A8D1XNL0	Small ribosomal subunit protein mS29 OS=Sus scrofa OX=9823 GN=DAP3 PE=1 SV=1	24	9	10	9	398	45.5	8.88	96	9	0	3.67056e+06	3.6312e+07	6.99231e+06
A0A287AQT5	Mitochondrial ribosomal protein S22 OS=Sus scrofa OX=9823 GN=MRPS22 PE=1 SV=1	23	9	10	9	360	41.3	7.9	164	9	0	5.8708e+06	2.17917e+07	720474
A0A4X1T6Q6	U2 snRNP associated SURP domain containing OS=Sus scrofa OX=9823 GN=U2SURP PE=1 SV=2	10	9	14	9	1029	118.2	8.47	167	9	0	6.67413e+06	392503	9.07598e+06
A0A8D0MT75	DNA replication licensing factor MCM3 OS=Sus scrofa OX=9823 GN=MCM3 PE=1 SV=3	11	9	11	9	808	90.9	5.77	144	9	0	1.66821e+06	6.41255e+06	1.32989e+07
F1RIE2	DNA damage-binding protein 1 OS=Sus scrofa OX=9823 GN=DDB1 PE=1 SV=1	9	9	10	9	1140	126.9	5.26	89	9	0	3.4344e+06	432229	1.47957e+07
A0A8D1CMK0	Myosin light polypeptide 6 OS=Sus scrofa OX=9823 GN=MYL6 PE=1 SV=1	35	8	19	8	238	26.7	5.08	445	8	0	2.60197e+07	2.52466e+07	5.616e+07
A0A287B4F5	Drebrin 1 OS=Sus scrofa OX=9823 GN=DBN1 PE=2 SV=1	17	8	15	8	695	76.3	4.51	182	8	0	8.98188e+06	3.95957e+06	1.0688e+07
A0A5G2RGR9	TATA-box binding protein associated factor 15 OS=Sus scrofa OX=9823 GN=TAF15 PE=1 SV=1	21	10	54	8	592	61.8	8.02	802	10	2	1.00354e+08	7.40532e+06	3.67266e+07
A0A8W4FG05	Metastasis associated 1 family member 2 OS=Sus scrofa OX=9823 GN=MTA2 PE=1 SV=1	16	10	13	8	668	75	9.66	268	10	2	4.74871e+07	1.24855e+06	3.83274e+06
F1S5K0	protein-serine/threonine phosphatase OS=Sus scrofa OX=9823 GN=PPM1B PE=2 SV=1	22	8	10	8	431	47.8	6.15	166	8	0	204833	2.51691e+07	1.78652e+07
A0A8D1QR27	T-complex protein 1 subunit epsilon OS=Sus scrofa OX=9823 PE=2 SV=1	18	9	11	8	503	55.4	5.43	259	9	1			3.24846e+07
A0A286ZP67	Heterogeneous nuclear ribonucleoprotein U OS=Sus scrofa OX=9823 GN=HNRNPU PE=1 SV=1	11	8	16	8	744	81.7	5.83	301	8	0	1.49624e+07	5.03408e+06	3.20251e+07
A0A5G2QDU1	Galactokinase 1 OS=Sus scrofa OX=9823 GN=GALK1 PE=1 SV=1	20	8	9	8	392	42.2	6.46	134	8	0	451507	2.19613e+07	1.98585e+06
A0A287BFY0	Fructose-bisphosphate aldolase OS=Sus scrofa OX=9823 GN=ALDOA PE=1 SV=2	22	8	9	8	364	39.4	8.09	202	8	0	207193	2.38255e+07	2.80432e+06
A0A8D2C2U9	HEAT repeat containing 3 OS=Sus scrofa OX=9823 GN=HEATR3 PE=1 SV=2	13	8	9	8	680	74.5	5.11	123	8	0	11875225	1.72742e+06	1.52529e+06
A0A4X1VBM4	Matrin-3 OS=Sus scrofa OX=9823 GN=MATR3 PE=1 SV=1	9	8	13	8	895	99.9	6.04	136	8	0	9.87853e+06	7.82434e+06	2.97279e+06
A0A8D1ULP0	Arginine--tRNA ligase, cytoplasmic OS=Sus scrofa OX=9823 GN=RARS1 PE=1 SV=2	12	8	14	8	660	75.3	6.68	102	8	0	1.41721e+07	1.34326e+07	9.94684e+06
A0A4X1T2G4	AActivator of HSP90 ATPase activity 1 OS=Sus scrofa OX=9823 GN=AHSA1 PE=1 SV=1	26	8	8	8	338	38.3	5.53	65	8	0	956173	2.09464e+07	755644
A0A287AGB6	LIM domain and actin-binding protein 1 OS=Sus scrofa OX=9823 GN=LIMA1 PE=1 SV=1	16	8	11	8	598	67	5.8	116	8	0	1.33797e+07	6.61503e+06	7.01554e+06
A0A8D1YQM3	Elongation factor Tu OS=Sus scrofa OX=9823 GN=TUFM PE=1 SV=1	18	8	8	8	455	49.8	7.61	77	8	0	520482	6.85717e+06	1.74437e+06
A0A4X1WBE0	Exportin-1 OS=Sus scrofa OX=9823 GN=XPO1 PE=1 SV=1	7	8	10	8	1071	123.3	6.06	72	8	0	1.5063e+06	4.14724e+06	1.06544e+07
F1RW03	Large ribosomal subunit protein mL38 OS=Sus scrofa OX=9823 GN=MRPL38 PE=1 SV=2	19	8	8	8	380	44.6	7.53	98	8	0	3.66588e+06	2.4489e+07	6.13237e+06
F2Z557	Polyadenylate-binding protein OS=Sus scrofa OX=9823 GN=PABPC1 PE=1 SV=2	63	38	282	7	636	70.6	9.5	5199	38	39	1.60479e+10	5.84606e+08	2.82342e+09
I3LLY3	Alpha-actinin-1 OS=Sus scrofa OX=9823 GN=ACTN1 PE=1 SV=2	21	17	39	7	892	103	5.41	671	17	0	4.48716e+06	3.04692e+06	3.69451e+06
A0A8D1RAQ4	Poly(rC)-binding protein 1 OS=Sus scrofa OX=9823 GN=PCBP1 PE=1 SV=2	44	12	17	7	356	37.5	7.09	392	12	7	9.2404e+06	1.42506e+08	5.16777e+06
F1SGI2	Keratin 84 OS=Sus scrofa OX=9823 GN=KRT84 PE=2 SV=2	18	11	20	7	600	64.8	7.56	243	11	0	1.52952e+06	3.59265e+06	1.32486e+07
F1SAN1	Caspase 14 OS=Sus scrofa OX=9823 GN=CASP14 PE=1 SV=2	23	7	16	7	242	27.7	5.58	239	7	0	9.8661e+06	1.77233e+07	1.7417e+07
A0A286ZHW0	Splicing factor 3b subunit 1 OS=Sus scrofa OX=9823 GN=SF3B1 PE=1 SV=3	8	7	11	7	1304	145.7	7.09	198	7	0	3.10833e+06	5.49237e+06	1.19884e+07
A0A5K1U589	E1 ubiquitin-activating enzyme OS=Sus scrofa OX=9823 GN=UBA1 PE=1 SV=3	7	7	11	7	1058	117.8	5.76	211	7	0	6.11072e+06	5.66781e+06	1.36191e+07
A0A8D0UF89	CEA cell adhesion molecule 1 OS=Sus scrofa OX=9823 GN=HNRNPUL1 PE=1 SV=1	12	7	9	7	641	71.7	8.98	130	7	0	3.27753e+07	3.88993e+06	7.37855e+07
A0A4X1VHS3	ATP binding cassette subfamily E member 1 OS=Sus scrofa OX=9823 GN=ABCE1 PE=1 SV=1	14	7	7	7	599	67.3	8.34	124	7	0	1.65371e+06	2.38788e+06	5.33047e+06
F1S8S6	WD repeat-containing protein 26 OS=Sus scrofa OX=9823 GN=WDR26 PE=1 SV=3	11	7	7	7	661	72.1	6.16	134	7	0	6.62556e+06	1.35904e+06	1.7257e+06
A0A4X1V5G4	DnaJ heat shock protein family (Hsp40) member B1 OS=Sus scrofa OX=9823 GN=DNAJB1 PE=2 SV=1	21	7	7	7	340	38	8.63	176	7	0	549199	1.36865e+07	91204.9
A0A4X1SRT1	Serpin family B member 1 OS=Sus scrofa OX=9823 GN=SERPINB1 PE=1 SV=1	17	7	7	7	379	42.7	6.28	120	7	0		7.70973e+06
A0A8D1AJH2	Long-chain-fatty-acid--CoA ligase OS=Sus scrofa OX=9823 PE=2 SV=1	10	8	8	7	720	80.3	8.46	86	8	0	18789520	1.28993e+06	1.96288e+06
A0A5G2R301	Phosphatidylinositol glycan anchor biosynthesis class T OS=Sus scrofa OX=9823 GN=PIGT PE=1 SV=1	13	7	7	7	580	65.9	8.65	82	7	0	2.14671e+06	2.96101e+06	1.43445e+07
A0A287AWY6	RNA helicase OS=Sus scrofa OX=9823 GN=DDX41 PE=1 SV=2	12	7	7	7	622	69.8	6.84	92	7	0	22476923	1.49041e+07	2.41171e+07
A0A5G2R8E1	Protein phosphatase 1 regulatory subunit OS=Sus scrofa OX=9823 GN=PPP1R12A PE=1 SV=1	7	7	7	7	1030	115.2	5.4	100	7	0	791047	3.90519e+06	5.42119e+06
F1RU38	Splicing factor 3B subunit 2 OS=Sus scrofa OX=9823 GN=SF3B2 PE=1 SV=2	7	7	12	7	895	100.2	5.67	181	7	0	8.28637e+06	7.9048e+06	2.77249e+07
A0A4X1W191	Interleukin enhancer binding factor 2 OS=Sus scrofa OX=9823 GN=ILF2 PE=1 SV=1	21	7	7	7	352	38.9	4.94	92	7	0	1.49101e+06	7.49666e+06	1.137e+06
A0A8D1CMJ3	Heterogeneous nuclear ribonucleoproteins A2/B1 OS=Sus scrofa OX=9823 GN=HNRPA2B1 PE=4 SV=1	25	7	9	7	301	31.1	9.14	134	7	0	1.07986e+06	6.79949e+06	1.42581e+06
A0A4X1UMK0	26S proteasome non-ATPase regulatory subunit 2 OS=Sus scrofa OX=9823 PE=2 SV=1	19	7	7	7	377	42.6	6.07	59	7	0	327458	2.41002e+07
A0A8D0UGV0	Structural maintenance of chromosomes protein OS=Sus scrofa OX=9823 PE=2 SV=1	6	7	8	7	1197	135.5	8.43	68	7	0	1.10028e+06	702452	6.75254e+06
F1RJX8	Coatomer subunit alpha OS=Sus scrofa OX=9823 GN=COPA PE=1 SV=2	6	7	8	7	1224	138.3	7.66	85	7	0		817650	6.40276e+06
F1SLI4	ATP-dependent RNA helicase DHX30 OS=Sus scrofa OX=9823 GN=DHX30 PE=1 SV=1	6	7	8	7	1166	130.5	8.56	83	7	0	2.90828e+06	1.15188e+06	2.32003e+06
A0A286ZJV6	Annexin OS=Sus scrofa OX=9823 GN=ANXA2 PE=1 SV=2	20	7	11	7	339	38.6	7.75	160	7	0	3.48237e+06	6.81422e+06	1.13291e+07
A0A8D1X210	Fatty acid synthase OS=Sus scrofa OX=9823 GN=FASN PE=1 SV=3	3	7	8	7	2511	273.3	6.44	84	7	0	8.09929e+06	2.24259e+06	7.71945e+06
A0A8D1SSL3	General transcription factor IIIC subunit 5 OS=Sus scrofa OX=9823 GN=GTF3C5 PE=1 SV=2	14	7	7	7	519	59.5	6.9	82	7	0	1.83466e+06	1.20731e+07	1.36105e+07
F1S8D4	Methylosome protein WDR77 OS=Sus scrofa OX=9823 GN=WDR77 PE=1 SV=1	27	6	23	6	342	36.7	5.17	397	6	0	21160446	2.36262e+08	2.55909e+08
F2Z5B4	RRM domain-containing protein OS=Sus scrofa OX=9823 GN=HNRNPA3 PE=1 SV=2	20	6	8	6	378	39.6	9.01	278	6	0	685604	2.4129e+07
A0A5G2QQ72	Erlin OS=Sus scrofa OX=9823 GN=ERLIN2 PE=1 SV=1	24	8	9	6	339	37.8	5.62	136	8	0	776094	2.0786e+07
A0A4X1U5E3	Erlin OS=Sus scrofa OX=9823 GN=ERLIN1 PE=1 SV=2	24	8	8	6	348	39.1	7.87	178	8	2		3.81323e+07	1.8106e+06
A0A8D0JLC1	Proteasome 26S subunit, ATPase 6 OS=Sus scrofa OX=9823 GN=PSMC6 PE=1 SV=1	16	6	6	6	403	45.8	7.78	180	6	0		1.55003e+07	2.36007e+07
A0A287AXF5	Calnexin OS=Sus scrofa OX=9823 GN=CANX PE=1 SV=2	14	8	16	6	592	67.5	4.6	257	8	2	1.2788e+07	2.23749e+07	1.45288e+07
I3LH62	RNA-binding protein FXR1 OS=Sus scrofa OX=9823 GN=FXR1 PE=2 SV=1	15	7	11	6	595	67.2	7.28	197	7	0	5.51429e+06		4.035e+06
A0A4X1ST54	Importin 7 OS=Sus scrofa OX=9823 GN=IPO7 PE=1 SV=1	7	6	10	6	1038	119.4	4.82	292	6	0	8.66327e+06	7.41454e+06	8.37582e+06
A0A8D0M0R0	ATP-dependent RNA helicase OS=Sus scrofa OX=9823 PE=2 SV=1	19	7	10	6	406	46.1	5.48	102	7	1	1.08551e+06	1.2642e+07	7.32872e+06
A0A480XVN0	Gelsolin OS=Sus scrofa OX=9823 PE=2 SV=1	11	6	8	6	715	78.8	6.11	101	6	0	8.70641e+06	5.51871e+06	1.90971e+06
A0A8D0VCM0	Ran GTPase activating protein 1 OS=Sus scrofa OX=9823 GN=RANGAP1 PE=1 SV=1	12	6	9	6	587	63.5	4.68	161	6	0	2.17675e+07	8.23859e+06	2.16254e+07
A0A287BG70	Tropomodulin 2 OS=Sus scrofa OX=9823 GN=TMOD2 PE=1 SV=1	19	7	9	6	351	39.6	5.27	159	7	0		9.65023e+07	4.24262e+06
A0A5S8LC35	Cystatin A OS=Sus scrofa OX=9823 GN=CSTA PE=1 SV=1	74	6	11	6	98	11	5.5	322	6	0	1.81866e+07	3.28108e+07	3.51844e+07
A0A287AFA5	Endoplasmin OS=Sus scrofa OX=9823 GN=HSP90B1 PE=1 SV=1	9	7	9	6	803	92.4	4.84	207	7	0	2.81405e+06	412160	1.07874e+06
A0A8D1AAL8	NADH-ubiquinone oxidoreductase 75 kDa subunit, mitochondrial OS=Sus scrofa OX=9823 PE=3 SV=1	10	7	8	6	741	81	6.64	60	7	1	1.28775e+07	454008	791622
A0A5G2Q7I8	Twinfilin actin binding protein 2 OS=Sus scrofa OX=9823 GN=TWF2 PE=1 SV=2	22	6	6	6	349	39.5	6.84	73	6	0		4.93786e+06
A0A5G2R4G4	non-specific serine/threonine protein kinase OS=Sus scrofa OX=9823 GN=CSNK2A1 PE=1 SV=1	16	6	6	6	385	45.3	7.94	142	6	0	2.32693e+06	3.01785e+07	5.54786e+06
I3LAE8	PAT complex subunit CCDC47 OS=Sus scrofa OX=9823 GN=CCDC47 PE=1 SV=1	11	6	6	6	483	55.8	4.87	143	6	0	1.4193e+06	1.97024e+06	1.02953e+07
A0A287AHU1	Poly(A) binding protein interacting protein 1 OS=Sus scrofa OX=9823 GN=PAIP1 PE=1 SV=1	11	6	8	6	479	53.5	4.81	178	6	0	5.514e+06	7.97926e+06	2.2166e+07
A0A4X1VZ24	Fatty acid-binding protein, heart OS=Sus scrofa OX=9823 GN=FABP3 PE=1 SV=4	40	6	10	6	133	14.8	6.8	337	6	0	2.45529e+07	9.90361e+06	2.20904e+07
A0A4X1SI81	Syntaxin-18 OS=Sus scrofa OX=9823 GN=STX18 PE=1 SV=1	19	6	6	6	335	38.7	5.49	76	6	0	3748079	7.42277e+06	323632
A0A287BNL3	Ubiquitin-like domain-containing CTD phosphatase 1 OS=Sus scrofa OX=9823 GN=UBLCP1 PE=1 SV=2	17	6	8	6	318	36.8	6.46	85	6	0	3.04624e+06	1.45139e+07	280040
A0A287AQV4	Cystathionine beta-synthase OS=Sus scrofa OX=9823 GN=CBS PE=1 SV=2	13	6	6	6	551	60.5	6.65	71	6	0	1.80575e+06	754870	1.51243e+07
A0A5G2QQE8	Apoptosis inducing factor mitochondria associated 1 OS=Sus scrofa OX=9823 GN=AIFM1 PE=1 SV=1	11	6	7	6	613	66.9	8.95	67	6	0	1.4789e+08	1.66358e+08	1.618e+08
A0A023VTS2	Deoxynucleoside triphosphate triphosphohydrolase SAMHD1 OS=Sus scrofa OX=9823 GN=SAMHD1 PE=1 SV=2	11	6	6	6	626	72.2	7.14	90	6	0	9.51124e+06	2.3626e+06	3.6286e+06
Q0Z8U2	Small ribosomal subunit protein uS3 OS=Sus scrofa OX=9823 GN=RPS3 PE=1 SV=2	26	6	11	6	243	26.7	9.66	205	6	0	808927	4.11484e+06	9.46887e+06
A0A4X1UNY1	Far upstream element-binding protein 1 OS=Sus scrofa OX=9823 GN=FUBP1 PE=1 SV=3	11	7	7	6	644	67.5	7.61	64	7	1	11448962		726964
A0A287BRT6	Replication factor C subunit 2 OS=Sus scrofa OX=9823 GN=RFC2 PE=1 SV=3	19	6	6	6	354	39.1	6.44	82	6	0	438045	1.9658e+07	756506
A0A5K1VBH1	Pyruvate dehydrogenase E1 component subunit alpha OS=Sus scrofa OX=9823 GN=PDHA1 PE=1 SV=3	16	6	7	6	390	43.3	8.06	137	6	0	375618	1.81132e+07	161155
F1SC53	Nuclear receptor coactivator 5 OS=Sus scrofa OX=9823 GN=NCOA5 PE=1 SV=2	10	6	6	6	579	65.5	9.6	81	6	0	548826	2.90623e+06	9.77345e+06
F1RM08	Amino acid transporter OS=Sus scrofa OX=9823 GN=SLC1A5 PE=1 SV=2	12	6	9	6	541	56.6	5.48	178	6	0	1.6446e+07		8.45812e+06
A0A287BM53	60S ribosomal protein L7a OS=Sus scrofa OX=9823 GN=RPL7A PE=1 SV=2	22	6	8	6	266	30	10.61	117	6	0		7.83347e+06	7.74688e+06
A0A8D1CKW0	Insulin-like growth factor 2 mRNA-binding protein 1 OS=Sus scrofa OX=9823 GN=IGF2BP1 PE=1 SV=2	13	7	7	6	577	63.4	9.2	127	7	1		302727	9.75849e+06
A0A8D0IAH3	Plastin-3 OS=Sus scrofa OX=9823 PE=2 SV=1	10	6	7	6	630	70.7	5.68	77	6	0	524715	1.87513e+06	3.878e+06
A0A8D1LKV1	Haloacid dehalogenase like hydrolase domain containing 5 OS=Sus scrofa OX=9823 GN=HDHD5 PE=1 SV=1	17	6	6	6	423	46.3	8.13	122	6	0		2.43026e+07	345352
A0A287ACW6	ubiquitinyl hydrolase 1 OS=Sus scrofa OX=9823 GN=USP9X PE=1 SV=4	2	6	6	6	2554	290.3	5.8	94	6	0	4193713	550144	5.06189e+06
A0A4X1VTJ7	Cytoskeleton-associated protein 5 OS=Sus scrofa OX=9823 GN=CKAP5 PE=1 SV=3	3	6	6	6	2032	225.4	7.8	82	6	0	173654	205608	4.94381e+06
A0A8W4FMF6	Eukaryotic translation elongation factor 1 gamma OS=Sus scrofa OX=9823 GN=EEF1G PE=1 SV=3	12	6	8	6	437	50.1	6.67	112	6	0	1.29487e+07	1.77261e+07	9.59611e+06
A0A8D0UB98	glutamine--tRNA ligase OS=Sus scrofa OX=9823 PE=2 SV=1	9	7	9	6	725	82.2	7.78	57	7	0	9.47393e+06	6.23967e+06	1.15393e+06
A0A8D1EJA5	Zinc finger CCCH domain-containing protein 15 OS=Sus scrofa OX=9823 GN=ZC3H15 PE=1 SV=1	14	6	6	6	426	48.6	5.31	108	6	0	501212	2.54908e+06	9.5424e+06
A0A286ZVL5	Dolichyl-diphosphooligosaccharide--protein glycosyltransferase subunit STT3A OS=Sus scrofa OX=9823 GN=STT3A PE=1 SV=2	8	6	6	6	705	80.5	8.07	89	6	0	689994		2.19322e+07
A0A4X1SXY5	H(+)-transporting two-sector ATPase OS=Sus scrofa OX=9823 GN=ATP6V1A PE=1 SV=2	10	6	6	6	617	68.3	5.52	77	6	0	7.60001e+06		759734
Q2YGT9	Large ribosomal subunit protein eL6 OS=Sus scrofa OX=9823 GN=RPL6 PE=1 SV=3	20	6	6	6	288	32.7	10.58	66	6	0		7.42517e+06	2.41368e+06
P43368	Calpain-3 OS=Sus scrofa OX=9823 GN=NCL PE=2 SV=1	10	6	10	6	536	58.5	4.67	78	6	0	4.66039e+06	4.10641e+06	6.35421e+06
A0A8W4FFT2	Actin, aortic smooth muscle OS=Sus scrofa OX=9823 GN=ACTA2 PE=1 SV=1	37	12	90	5	377	42	5.39	1151	12	0	8.20137e+07	1.5969e+08	2.36838e+07
A0A5G2QLH6	Mitochondrial import receptor subunit TOM40 homolog OS=Sus scrofa OX=9823 GN=TOMM40 PE=1 SV=1	21	5	9	5	361	37.9	7.25	176	5	0		6.38848e+07	1.26339e+06
I3LU08	28S ribosomal protein S9, mitochondrial OS=Sus scrofa OX=9823 GN=MRPS9 PE=1 SV=2	13	5	7	5	396	45.8	9.51	149	5	0	1.16385e+06	1.15335e+07	2.79686e+06
A0A8D1JGT4	Serine/threonine-protein kinase OSR1 OS=Sus scrofa OX=9823 GN=OXSR1 PE=1 SV=1	11	5	5	5	527	58	6.43	174	5	0			5.55636e+06
Dermcidin	Dermcidin OS=Sus scrofa OX=9823 GN=DCD PE=1 SV=2	43	5	11	5	110	11.3	6.54	383	5	0	3.59281e+07	7.02914e+07	6.6693e+07
A0A287AZ57	Nucleoporin 62 OS=Sus scrofa OX=9823 GN=NUP62 PE=1 SV=3	12	5	5	5	522	53.2	5.31	92	5	0		158435	8.40882e+06
A0A8D1YTP2	Coiled-coil domain containing 51 OS=Sus scrofa OX=9823 GN=CCDC51 PE=1 SV=2	16	5	5	5	411	45.8	8.19	67	5	0	188411	6.96185e+06	269518
A0A4X1W6H9	Ubiquitin carboxyl extension protein 80 OS=Sus scrofa OX=9823 GN=RPS27A PE=1 SV=1	46	5	12	5	106	12.2	10.14	214	5	0	3.002e+07	3.33304e+07	7.03135e+07
A0A5G2R2J4	GATA zinc finger domain containing 2A OS=Sus scrofa OX=9823 GN=GATAD2A PE=1 SV=1	12	6	7	5	633	68	9.94	108	6	1	9.57411e+06	863935	3.05722e+06
A0A287BJ64	Alpha-2-glycoprotein 1, zinc-binding OS=Sus scrofa OX=9823 GN=AZGP1 PE=1 SV=2	20	5	9	5	298	34.2	6.05	158	5	0	3.46584e+06	9.42752e+06	8.82859e+06
A0A8D1ETP6	Eukaryotic translation initiation factor 3 subunit A OS=Sus scrofa OX=9823 GN=EIF3G PE=1 SV=8	18	5	5	5	262	29.3	5.41	88	5	0		1.69794e+07	327080
A0A4X1WDA3	Keratin 80 OS=Sus scrofa OX=9823 GN=KRT80 PE=1 SV=2	14	6	11	5	452	50.5	5.67	221	6	0	2.08797e+06	4.95422e+06	4.02358e+06
A0A286ZUW5	Prolyl 4-hydroxylase subunit alpha-1 OS=Sus scrofa OX=9823 GN=P4HA1 PE=1 SV=2	10	5	6	5	534	61	6.01	62	5	0	2.27266e+06	631668	9.8916e+06
C8ZKV5	Insulin receptor substrate 4 OS=Sus scrofa OX=9823 GN=IRS4 PE=1 SV=1	5	5	5	5	1257	133.7	8.44	72	5	0	2.48105e+06	477448	1.78612e+06
A0A8D1VEX0	Eukaryotic translation initiation factor 3 subunit D OS=Sus scrofa OX=9823 GN=EIF3D PE=1 SV=1	10	5	8	5	548	63.9	6.05	169	5	0	6.3929e+06	2.47893e+06	1.48892e+07
A0A8D0XNQ7	Nuclear pore complex protein Nup93 OS=Sus scrofa OX=9823 PE=2 SV=1	7	5	6	5	819	93.3	5.77	117	5	0		4.2614e+06	2.2259e+06
A0A287ADD9	TBC1 domain family member 15 OS=Sus scrofa OX=9823 GN=TBC1D15 PE=1 SV=2	8	5	5	5	691	79.4	5.67	61	5	0	4.88268e+06	1.09562e+06	1.61369e+07
A0A4X1VG91	Structural maintenance of chromosomes protein OS=Sus scrofa OX=9823 GN=SMC4 PE=1 SV=2	4	5	5	5	1288	147.1	6.79	70	5	0			2.84417e+06
A0A8D1L2V7	Trifunctional purine biosynthetic protein adenosine-3 OS=Sus scrofa OX=9823 GN=GART PE=2 SV=1	6	5	5	5	1010	107.7	6.77	89	5	0	2.26302e+06	434654	7.827e+06
A0A5G2R6F2	leucine--tRNA ligase OS=Sus scrofa OX=9823 GN=LARS1 PE=1 SV=1	5	5	5	5	1130	129.1	7.87	76	5	0	1.76325e+06		4.811e+06
A0A8D0TY40	RNA-binding motif protein, X chromosome OS=Sus scrofa OX=9823 GN=RBMX PE=1 SV=3	13	5	6	5	391	42.3	10.05	75	5	0		8.13869e+06	862245
P80021	ATP synthase subunit alpha, mitochondrial OS=Sus scrofa OX=9823 GN=ATP5F1A PE=1 SV=1	9	5	7	5	553	59.7	9.13	63	5	0	2.88099e+06	8.49517e+06	4.29327e+06
A0A286Y523	Splicing factor 45 OS=Sus scrofa OX=9823 GN=RBM17 PE=1 SV=1	16	6	7	5	401	44.9	5.97	54	6	1		1.23471e+07
I3LJ73	GMP synthase (glutamine-hydrolyzing) OS=Sus scrofa OX=9823 GN=GMPS PE=1 SV=1	8	5	5	5	693	76.7	6.87	77	5	0	3.53158e+06	558783	847956
DCAF7	DDB1 and CUL4 associated factor 7 OS=Sus scrofa OX=9823 GN=DCAF7 PE=1 SV=1	16	5	5	5	342	38.9	5.52	76	5	0	613250	5.60112e+06	923497
A0A8D1ULJ3	Eukaryotic translation initiation factor 3 subunit E OS=Sus scrofa OX=9823 GN=EIF3E PE=2 SV=1	12	5	5	5	445	52.2	6.04	59	5	0		5.70486e+06
A0A4X1SFI9	Mitotic checkpoint protein BUB3 OS=Sus scrofa OX=9823 GN=BUB3 PE=1 SV=1	18	5	5	5	328	37.1	6.84	98	5	0		1.18539e+07
A0A4X1UCK7	GTPase activating protein and VPS9 domains 1 OS=Sus scrofa OX=9823 GN=GAPVD1 PE=1 SV=2	3	5	5	5	1478	164.9	5.22	115	5	0	1.43486e+07	8.53618e+06	6.34247e+06
A0A4X1V8A3	NOP58 ribonucleoprotein OS=Sus scrofa OX=9823 GN=NOP58 PE=1 SV=1	10	5	7	5	529	59.5	8.92	83	5	0	1.42306e+06	250959	3.58207e+06
A0A287BNA7	Neurofilament light polypeptide OS=Sus scrofa OX=9823 GN=NEFL PE=1 SV=3	9	6	7	5	543	61.5	4.65	90	6	0	5.21482e+06	971250	3.65259e+06
F1SU46	Condensin complex subunit 2 OS=Sus scrofa OX=9823 GN=NCAPH PE=1 SV=1	8	5	5	5	730	81.5	5.06	65	5	0	975670	1.01021e+06	735654
A0A4X1W1V6	Lysozyme OS=Sus scrofa OX=9823 GN=LYZ PE=1 SV=1	30	5	7	5	148	16.5	9.16	66	5	0	5.74939e+06	7.39748e+06	1.20363e+07
A0A287AC15	Calcium homeostasis endoplasmic reticulum protein OS=Sus scrofa OX=9823 GN=CHERP PE=1 SV=3	5	5	9	5	916	103.6	9.04	77	5	0	7.17861e+06	338543	3.03325e+06
A0A286ZNN8	Ankyrin repeat domain 17 OS=Sus scrofa OX=9823 GN=ANKRD17 PE=1 SV=3	2	5	6	5	2603	274.1	6.52	68	5	0	1.66627e+06		4.99454e+06
A0A5G2QL83	SUMO1 activating enzyme subunit 1 OS=Sus scrofa OX=9823 GN=SAE1 PE=1 SV=1	13	5	6	5	346	38.4	5.3	83	5	0		1.25158e+07
A0A8D1S5V2	threonine--tRNA ligase OS=Sus scrofa OX=9823 PE=2 SV=1	9	5	6	5	602	70.3	8.56	59	5	0	3.73699e+06		4.50563e+06
A0A8D0QL98	Large ribosomal subunit protein uL3 OS=Sus scrofa OX=9823 GN=RPL3 PE=1 SV=2	11	5	6	5	403	46.1	10.18	143	5	0	588671	7.6321e+06	5.21852e+06
A0A8D1HPR7	Rae1 protein homolog OS=Sus scrofa OX=9823 PE=2 SV=1	13	5	5	5	352	39.5	7.83	68	5	0		7.76631e+06	725517
F1RQC5	La ribonucleoprotein 1, translational regulator OS=Sus scrofa OX=9823 GN=LARP1 PE=1 SV=2	4	5	6	5	1096	123.4	8.82	57	5	0	1.47047e+07	4.35003e+06	2.3092e+07
A0A4X1UYA3	Acetyl-CoA acetyltransferase, mitochondrial OS=Sus scrofa OX=9823 GN=ACAT1 PE=1 SV=1	41	14	18	4	427	45.2	8.85	403	14	10	563358	1.76578e+08	787178
A0A5G2QDP8	Poly(rC) binding protein 2 OS=Sus scrofa OX=9823 GN=PCBP2 PE=1 SV=1	41	10	14	4	321	33.8	8.24	335	10	1		4.03384e+07	515935
A0A2K6DHG5	Importin subunit alpha OS=Sus scrofa OX=9823 GN=KPNA1 PE=2 SV=1	19	8	9	4	538	60.3	5.01	287	8	4			1.97187e+07
F1SGD7	Nucleosome assembly protein 1 like 1 OS=Sus scrofa OX=9823 GN=NAP1L1 PE=1 SV=1	15	5	12	4	327	38	4.68	139	5	1		1.44665e+07	7.15856e+06
K7GSY7	FUS RNA binding protein OS=Sus scrofa OX=9823 GN=FUS PE=2 SV=1	13	6	15	4	526	53.4	9.38	175	6	0	6.68595e+07	2.06876e+07	6.08648e+07
A0A8D0YQ44	Family with sequence similarity 98 member A OS=Sus scrofa OX=9823 GN=FAM98A PE=2 SV=1	8	4	5	4	518	55.1	8.88	198	4	0			5.66447e+06
Q2XSV9	Guanine nucleotide-binding protein subunit alpha-11 OS=Sus scrofa OX=9823 PE=2 SV=1	25	8	9	4	357	41.9	5.69	120	8	4	2.79922e+06	1.849e+07	3.81488e+06
A0A2K6B4U4	Paraspeckle component 1 OS=Sus scrofa OX=9823 PE=2 SV=1	13	6	10	4	463	52.5	7.25	96	6	0			1.52677e+07
A0A8D0N9C3	GATA zinc finger domain containing 2B OS=Sus scrofa OX=9823 GN=GATAD2B PE=1 SV=1	11	5	5	4	593	65.2	9.7	106	5	0	3.71666e+06
F1RXG1	Keratin, type I cytoskeletal 27 OS=Sus scrofa OX=9823 GN=KRT27 PE=1 SV=2	11	6	20	4	459	49.8	5.05	235	6	0	392717	507134	7.45479e+06
A0A287BRL8	Myristoylated alanine-rich C-kinase substrate OS=Sus scrofa OX=9823 GN=MARCKS PE=1 SV=4	20	4	4	4	332	31.5	4.45	90	4	0	2.84979e+06
0A4X1W2H6	S100 calcium binding protein A7 OS=Sus scrofa OX=9823 GN=S100A7 PE=1 SV=4	35	4	9	4	101	11.5	6.77	67	4	0	9.33414e+06	5.00097e+06	1.15937e+07
A0A4X1TEF2	Adenosylhomocysteinase OS=Sus scrofa OX=9823 GN=AHCYL1 PE=1 SV=2	10	5	6	4	530	58.9	6.89	77	5	1	395810	361775	8.67711e+06
A0A8D1FWD3	Prolactin-inducible protein OS=Sus scrofa OX=9823 GN=PIP PE=1 SV=1	23	4	9	4	146	16.6	8.05	159	4	0	3.87544e+06	9.08882e+06	7.55424e+06
A0A4X1SF08	Short/branched chain specific acyl-CoA dehydrogenase, mitochondrial OS=Sus scrofa OX=9823 GN=ACADSB PE=1 SV=1	12	4	4	4	432	47.5	6.99	128	4	0	415857	2.63242e+06	153717
A0A4X1T6L8	DnaJ heat shock protein family (Hsp40) member B12 OS=Sus scrofa OX=9823 GN=DNAJB12 PE=1 SV=5	12	4	4	4	375	41.8	8.69	108	4	0		6.98939e+06	652921
A5GFT9	GNAS complex locus OS=Sus scrofa OX=9823 GN=GNAS PE=2 SV=1	16	5	7	4	380	44.2	6.29	116	5	0		2.56093e+06	101319
I3L5V6	NAD(+) hydrolase SARM1 OS=Sus scrofa OX=9823 GN=SARM1 PE=1 SV=1	7	4	4	4	724	79.3	6.55	82	4	0	1.82019e+07	1.56646e+07	5.00942e+07
A0A5G2QH33	D-3-phosphoglycerate dehydrogenase OS=Sus scrofa OX=9823 GN=PHGDH PE=1 SV=4	9	4	5	4	533	56.6	6.71	102	4	0		4.12944e+06	2.84196e+06
A0A4X1V093	EH domain containing 4 OS=Sus scrofa OX=9823 GN=EHD4 PE=1 SV=1	10	5	6	4	541	61.1	6.76	41	5	1		3.63451e+06	7.41787e+06
F1S9B6	Mitochondrial inner membrane protein OS=Sus scrofa OX=9823 GN=OXA1L PE=1 SV=1	9	4	5	4	435	48.5	9.45	73	4	0		1.83592e+07	653995
A0A287AMS8	U4/U6 small nuclear ribonucleoprotein Prp31 OS=Sus scrofa OX=9606 GN=PRPF31 PE=1 SV=1	10	4	5	4	493	54.7	5.78	89	4	0	367656	1.76787e+06	7.16475e+06
A0A287B9Z2	Coronin-1B OS=Sus scrofa OX=9606 GN=CORO1B PE=1 SV=1	9	4	4	4	489	54.2	5.88	82	4	0			3.86953e+06
A0A8D0Z1A5	NADH dehydrogenase [ubiquinone] 1 alpha subcomplex subunit 10, mitochondrial OS=Sus scrofa OX=9606 GN=NDUFA10 PE=1 SV=1	13	4	4	4	355	40.7	8.48	69	4	0		2.99008e+06
A0A4X1WBL9	T-complex protein 1 subunit delta OS=Sus scrofa OX=9606 GN=CCT4 PE=1 SV=4	9	5	6	4	539	57.9	7.83	72	5	0		608493	4.03535e+06
P0C5I2	Mannose-1-phosphate guanyltransferase beta OS=Sus scrofa OX=9606 GN=GMPPB PE=1 SV=2	12	4	4	4	360	39.8	6.61	67	4	0	956663	4.40537e+06	903705
A0A5G2QAG3	Cytosol aminopeptidase OS=Sus scrofa OX=9606 GN=LAP3 PE=1 SV=3	8	4	4	4	519	56.1	7.93	54	4	0	201295072	4.14181e+08	4.68419e+08
A0A288CFV5	Serotransferrin OS=Sus scrofa OX=9606 GN=TF PE=2 SV=1	6	4	6	4	698	76.9	7.21	79	4	0	1031716	3.52638e+06	2.83288e+06
B8XSK0	Copine-1 OS=Sus scrofa OX=9606 GN=CPNE1 PE=1 SV=1	8	4	4	4	427	47.1	5.94	50	4	0	443168	429281	6.38502e+06
A0A286ZPT0	Coatomer subunit beta' OS=Sus scrofa OX=9606 GN=COPB2 PE=1 SV=2	5	4	4	4	906	102.4	5.27	63	4	0		189567	6.50443e+06
A0A8D0NHD1	A0A8D0NHD1 OS=Sus scrofa OX=9606 GN=PUS1 PE=1 SV=1	10	4	4	4	384	42.9	8.47	97	4	0	130843	4.11064e+06	1.146e+06
A0A287BM02	Histone PARylation factor 1 OS=Sus scrofa OX=9606 GN=HPF1 PE=1 SV=2	12	4	4	4	346	39.4	6.8	55	4	0		5.8644e+06
A0A4X1TWR7	Cell division cycle 73 OS=Sus scrofa OX=9606 GN=CDC73 PE=1 SV=1	7	4	4	4	531	60.5	9.61	46	4	0		1.43303e+06	7.03091e+06
K7GLF7	Protein-glutamine gamma-glutamyltransferase K OS=Sus scrofa OX=9606 PE=2 SV=1	5	4	4	4	817	89.7	6.04	49	4	0	1.05926e+06	2.20742e+06	1.96922e+06
A0A5G2R0G8	Aminopeptidase OS=Sus scrofa OX=9606 PE=2 SV=1	6	4	4	4	756	85.2	5.26	64	4	0	274114	282173	1.99384e+06
K9IVR5	Signal recognition particle receptor subunit alpha OX=9606 GN=SRPR PE=2 SV=1	6	4	4	4	638	69.9	9	40	4	0	4.11389e+06		388538
Q9TUB2	Cellular tumor antigen p53 OS=Sus scrofa OX=9606 GN=TP53 PE=2 SV=1	9	4	4	4	327	37.5	5.72	77	4	0	348129	3.69006e+06	3.81049e+06
A0A4X1W928	T-complex protein 1 subunit eta OS=Sus scrofa OX=9606 GN=CCT7 PE=1 SV=2	6	4	4	4	543	59.3	7.65	63	4	0			9.62719e+06
A0A8D0QI71	26S proteasome non-ATPase regulatory subunit 1 OS=Sus scrofa OX=9606 GN=PSMD1 PE=1 SV=2	4	4	4	4	953	105.8	5.39	40	4	0	1.67249e+06		4.3089e+06
A0A287BGP7	Solute carrier family 25 member 3... OS=Sus scrofa OX=9606 PE=2 SV=1	10	4	4	4	361	39.9	9.36	60	4	0	2.06908e+06	2.06176e+06	3.49133e+07
A0A8D0U6T9	60S acidic ribosomal protein P0 OS=Sus scrofa OX=9606 GN=RPLP0 PE=1 SV=1	12	4	6	4	317	34.3	5.97	75	4	0	2.69131e+06	5.84574e+06	2.98719e+06
A0A5K1UVT7	Mitogen-activated protein kinase 1 OS=Sus scrofa OX=9606 GN=MAPK1 PE=1 SV=3	9	4	4	4	360	41.4	6.98	47	4	0	328499	6.012e+06	212644
Q06AS6	Guanine nucleotide-binding protein G(i) subunit alpha-2 OS=Sus scrofa OX=9606 GN=GNAI2 PE=1 SV=3	23	7	10	3	355	40.4	5.54	170	7	4	971208	4.83215e+07	2.22444e+06
K9J4S2	E3 ubiquitin-protein ligase TRIM11 OS=Sus scrofa OX=9606 GN=TRIM11 PE=1 SV=2	16	6	9	3	468	52.7	5.69	241	6	3	7.41324e+06	4.87234e+06	1.55779e+06
A1X899	Tropomyosin beta chain OS=Sus scrofa OX=9606 PE=2 SV=1	21	7	10	3	303	34.1	5.05	264	7	0	747896	779609	1.75872e+06
S100A9	Protein S100-A9 OS=Sus scrofa OX=9606 GN=S100A9 PE=1 SV=1	32	3	9	3	114	13.2	6.13	117	3	0	1.26604e+07	1.10435e+07	2.54579e+07
A0A5G2R179	Lipoprotein lipase OS=Sus scrofa OX=9606 PE=2 SV=1	8	3	7	3	461	51.7	8.02	293	3	0	4.32906e+06	1.84383e+06	6.69236e+06
A0A5G2QGC0	Nucleosome assembly protein 1 like 4 OS=Sus scrofa OX=9606 GN=NAP1L4 PE=2 SV=1	4	4	9	3	1096	118.8	5.15	103	4	0		6.55786e+06	1.3239e+07
F1RQR4	EH domain-containing 1 OS=Sus scrofa OX=9606 GN=EHD1 PE=1 SV=1	8	4	6	3	548	61.9	6.71	56	4	0			4.46818e+06
A0A8D0T8X5	Fragile X mental retardation syndrome-related protein 2 OS=Sus scrofa OX=9606 GN=FXR2 PE=1 SV=2	7	4	6	3	673	74.2	6.23	103	4	0	2374104		2.72218e+06
A0A8W4FB79	Mitochondrial proton/calcium exchanger protein OS=Sus scrofa OX=9606 GN=LETM1 PE=1 SV=1	6	3	3	3	739	83.3	6.7	130	3	0	1.28223e+06
A0A8D1QNW6	Heterogeneous nuclear ribonucleoprotein A/B OS=Sus scrofa OX=9606 GN=HNRNPAB PE=1 SV=2	12	4	5	3	332	36.2	8.21	98	4	0	1.7484e+06	4.76032e+06
A0A4X1VXZ5	Immunoglobulin-binding protein 1 OS=Sus scrofa OX=9606 GN=IGBP1 PE=1 SV=1	10	3	3	3	339	39.2	5.38	103	3	0		1.89866e+06	780853
F1SJK6	Very-long-chain (3R)-3-hydroxyacyl-CoA dehydratase 3 OS=Sus scrofa OX=9606 GN=HACD3 PE=1 SV=2	9	3	3	3	362	43.1	8.94	112	3	0			2.14858e+07
C3S7K5	Protein S100 OS=Sus scrofa OX=9606 GN=S100A8 PE=1 SV=1	31	3	10	3	93	10.8	7.03	127	3	0	8.7146e+06	1.39254e+07	1.79854e+07
A0A4X1SGT9	Calmodulin OS=Sus scrofa OX=9606 PE=2 SV=1	17	3	6	3	149	16.8	4.22	85	3	0	1.3606e+06	1.71197e+06	4.56359e+06
A0A5G2R318	Histone H2A.V OS=Sus scrofa OX=9606 GN=H2AZ2 PE=1 SV=3	35	3	4	3	128	13.5	10.58	73	3	0	1.06233e+06	3.31744e+06	1.60098e+07
A0A8D0PQT9	RNA terminal phosphate cyclase like 1 OS=Sus scrofa OX=9606 GN=RCL1 PE=1 SV=3	9	3	3	3	373	40.8	9.26	89	3	0		7.37235e+06
P29700	Alpha-2-HS-glycoprotein OS=Sus scrofa OX=9606 GN=AHSG PE=1 SV=2	5	3	5	3	367	39.3	5.72	148	3	0	666265	714085	7.23922e+07
A0A2K6CYI8	Translation initiation factor eIF-2B subunit delta OS=Sus scrofa OX=9606 GN=EIF2B4 PE=1 SV=1	6	3	3	3	544	59.7	9.42	78	3	0			2.71415e+06
I3LR13	NCCRP1, F-box associated domain containing OS=Sus scrofa OX=9606 GN=NCCRP1 PE=1 SV=1	8	3	3	3	275	30.8	6.62	50	3	0	580559	2.535e+06	3.98603e+06
P53715	Lipocalin-1 OS=Sus scrofa OX=9606 GN=LCN1 PE=1 SV=1	17	3	7	3	176	19.2	5.58	172	3	0	1090347	3.07674e+06	8.5645e+06
A0A8D1E7X2	Galectin-7 OS=Sus scrofa OX=9606 GN=LGALS7 PE=1 SV=2	24	3	4	3	136	15.1	7.62	119	3	0	3.13395e+06	2.27637e+06	4.71707e+06
K7GKD3	Insulin-like growth factor 2 mRNA-binding protein 2 OS=Sus scrofa OX=9606 GN=IGF2BP2 PE=1 SV=2	8	4	4	3	599	66.1	8.46	80	4	0			4.04009e+06
P20461	Eukaryotic translation initiation factor 2 subunit 3 OS=Sus scrofa OX=9606 GN=EIF2S3 PE=1 SV=3	8	3	3	3	472	51.1	8.4	69	3	0		5.14965e+06
F1SRU2	Zyxin OS=Sus scrofa OX=9606 PE=2 SV=1	8	3	4	3	516	55.4	6.06	116	3	0	1.65701e+06
A0A0B8RSJ6	NEDD8-activating enzyme E1 regulatory subunit OS=Sus scrofa OX=9606 GN=NAE1 PE=1 SV=1	5	3	3	3	534	60.2	5.4	89	3	0			3.80918e+06
F1SNV5	Lipid droplet-regulating VLDL assembly factor AUP1 OS=Sus scrofa OX=9606 GN=AUP1 PE=4 SV=2	9	3	3	3	375	41.6	8.27	91	3	0		2.49717e+06
A0A287A9Q7	U6 small nuclear RNA (adenine-(43)-N(6))-methyltransferase OS=Sus scrofa OX=9606 GN=METTL16 PE=1 SV=2	6	3	3	3	562	63.6	7.85	105	3	0	2.71084e+06
A0A287ATU4	Transportin-1 OS=Sus scrofa OX=9606 GN=TNPO1 PE=1 SV=2	3	3	3	3	898	102.3	4.98	58	3	0	1.01515e+06		3.37076e+06
A0A286ZMY2	Glutaminyl-peptide cyclotransferase OS=Sus scrofa OX=9606 GN=QPCTL PE=1 SV=2	9	3	3	3	382	42.9	9.82	61	3	0	481610	7.27411e+06
A0A5G2Q8I9	Alpha-2-macroglobulin OS=Sus scrofa OX=9606 GN=A2M PE=1 SV=3	3	3	3	3	1474	163.2	6.46	54	3	0	793382		5.21054e+06
A0A8D0I5N4	Eukaryotic translation initiation factor 2D OS=Sus scrofa OX=9606 GN=EIF2D PE=1 SV=3	6	3	3	3	584	64.7	7.65	61	3	0	1.37209e+06
A0A8D0JLG2	Pescadillo homolog OS=Sus scrofa OX=9606 GN=PES1 PE=1 SV=1	5	3	3	3	571	66	7.5	81	3	0	3.96519e+06	4.75365e+06
A0A4X1V3P1	HAUS augmin-like complex subunit 4 OS=Sus scrofa OX=9606 GN=HAUS4 PE=1 SV=1	8	3	3	3	363	42.4	5.68	65	3	0	761634	2.56039e+06	685703
A0A287B771	40S ribosomal protein S4 OS=Sus scrofa OX=9606 GN=RPS4X PE=2 SV=2	13	3	4	3	243	27.2	9.94	59	3	0	737534	1.35734e+06	1.33467e+06
A0A8D0RCH3	Nucleobindin-1 OS=Sus scrofa OX=9823 PE=2 SV=1	6	3	5	3	461	53.9	5.25	43	3	0	1.93688e+06	433281	2.49087e+06
I3LUR5	Acyl-CoA dehydrogenase family member 9 OS=Sus scrofa OX=9823 GN=ACAD9 PE=1 SV=1	5	3	3	3	621	68.7	7.96	54	3	0	1.37488e+06		3.4508e+06
A0A5G2QII1	MICOS complex subunit MIC60 (Fragment) OS=Sus scrofa OX=9606 GN=IMMT PE=1 SV=1	5	3	5	3	613	68.1	6.06	61	3	0	3.51457e+06	936472	1.53756e+06
P14632	Lactotransferrin OS=Sus scrofa OX=9606 GN=LTF PE=2 SV=1	4	3	4	3	711	78.3	8.18	52	3	0	5.62663e+06	2.43192e+06	2.07833e+07
B6CVD7	ERO1-like protein alpha OS=Sus scrofa OX=9606 GN=ERO1A PE=1 SV=2	7	3	3	3	468	54.4	5.68	49	3	0	5185787		6.08169e+06
A0A5G2QTJ4	Very-long-chain enoyl-CoA reductase OS=Sus scrofa OX=9606 GN=TECR PE=1 SV=1	9	3	3	3	346	39.9	9.61	46	3	0			2.33493e+06
K9IVK7	YY1 transcription factor OS=Sus scrofa OX=9606 GN=YY1 PE=1 SV=2	7	3	3	3	414	44.7	6.25	42	3	0	196849	1.31129e+06	3.48111e+06
I3LCK3	Histone deacetylase 1 OS=Sus scrofa OX=9606 GN=HDAC1 PE=1 SV=1	8	3	3	3	482	55.1	5.48	55	3	0	248622	603592	4.71228e+06
A0A8D0JY72	Nuclear autoantigenic sperm protein OS=Sus scrofa OX=9606 PE=2 SV=1	4	3	5	3	688	74.8	4.27	48	3	0		2.97645e+06	7.40652e+06
I3LA15	Speckle-type POZ protein OS=Sus scrofa OX=9606 GN=SPOP PE=1 SV=1	7	3	3	3	374	42.1	5.8	36	3	0	4.51357e+06	5.7228e+06	8.21608e+06
I3LUP6	Nucleophosmin OS=Sus scrofa OX=9606 GN=NPM1 PE=2 SV=1	11	3	3	3	274	30	4.75	54	3	0		8.60904e+06
A0A286ZP15	Alkyldihydroxyacetonephosphate synthase, peroxisomal OS=Sus scrofa OX=9606 GN=AGPS PE=1 SV=1	5	3	3	3	658	72.9	7.34	41	3	0	1.61294e+06		134344
A0A286ZY68	IF rod domain-containing protein OS=Sus scrofa OX=9606 GN=KRT6A PE=1 SV=3	55	41	125	2	564	60	8	1742	41	22	6.43759e+07	2.87644e+08	1.7634e+08
A0A480ZYW1	Keratin, type II cytoskeletal 6B OS=Sus scrofa OX=9606 GN=KRT6B PE=1 SV=5	55	40	125	2	564	60	8	1713	40	3	4.36613e+06	2.65145e+07	2.157e+07
F1SM78	Myosin light chain 12B OS=Sus scrofa OX=9606 GN=MYL12B PE=1 SV=2	40	6	16	2	172	19.8	4.84	318	6	5	1.68107e+07	1.068e+07	2.1226e+07
Q6QRN9	ADP/ATP translocase 3 OS=Sus scrofa OX=9606 GN=SLC25A6 PE=1 SV=4	26	8	11	2	298	32.8	9.74	122	8	6	3.37123e+06	3.20013e+06	5.1625e+07
A0A5G2QBB1	Dermokine OS=Sus scrofa OX=9606 GN=DMKN PE=1 SV=3	6	2	3	2	476	47.1	7.28	67	2	0		9.68968e+06
I3LGN8	Plakophilin-1 OS=Sus scrofa OX=9606 GN=PKP1 PE=1 SV=2	3	2	3	2	747	82.8	9.13	103	2	0	642283	1.45887e+06
A0A287BAF6	Transducin beta like 3 OS=Sus scrofa OX=9606 GN=TBL3 PE=2 SV=1	5	2	2	2	570	63.1	7.05	74	2	0			2.24378e+06
A0A287A035	ISY1 splicing factor homolog OS=Sus scrofa OX=9606 GN=ISY1 PE=1 SV=3	9	2	2	2	285	33	5.17	107	2	0	933015	1.27688e+06
P82460	Thioredoxin OS=Sus scrofa OX=9606 GN=TXN PE=1 SV=3	21	2	6	2	105	11.7	4.92	138	2	0	3.92799e+06	7.08572e+06	9.41229e+06
A0A287B4N8	MARCKS-related protein OS=Sus scrofa OX=9606 GN=MARCKSL1 PE=1 SV=2	14	2	2	2	195	19.5	4.67	74	2	0	413713	2.75695e+06	927220
A0A4X1SJ96	Histone H3.2 OS=Sus scrofa OX=9606 GN=H3C15 PE=1 SV=3	30	2	2	2	136	15.4	11.27	43	2	0			1.32066e+06
A0A8D0TT66	7-dehydrocholesterol reductase OS=Sus scrofa OX=9606 PE=2 SV=1	5	2	3	2	475	54.4	8.78	157	2	0		4.76519e+06	1.40054e+07
A0A1B2TT55	Aspartate aminotransferase OS=Sus scrofa OX=9606 PE=2 SV=1	7	2	2	2	371	41.3	8.84	86	2	0		646922
A0A4X1VME2	Importin-8 OS=Sus scrofa OX=9606 GN=IPO8 PE=1 SV=2	2	2	4	2	1037	119.9	5.16	147	2	0	792934	351533
A0A8W4FAA6	Clathrin heavy chain 1 OS=Sus scrofa OX=9606 GN=CLTC PE=1 SV=1	5	2	2	2	612	70.6	5.8	58	2	0			584622
A0A5G2QFT3	Protein-serine/threonine kinase OS=Sus scrofa OX=9606 GN=BCKDK PE=1 SV=1	14	2	2	2	217	24.4	9.39	55	2	0	1.47304e+06	1.21163e+06	3.14806e+06
A0A8W4FQC1	ATP-dependent RNA helicase OS=Sus scrofa OX=9606 PE=2 SV=1	5	2	2	2	547	61.5	9.26	64	2	0			984507
A0A4X1UT65	Cell division control protein 45 homolog OS=Sus scrofa OX=9606 GN=CDC45 PE=1 SV=1	4	2	2	2	566	65.5	5.53	59	2	0			1.80444e+06
A0A5G2RLR7	Malonyl-CoA-acyl carrier protein transacylase, mitochondrial OS=Sus scrofa OX=9606 GN=MCAT PE=1 SV=2	5	2	3	2	390	42.9	8.72	71	2	0		878917
A0A8D0LDQ8	CAAX prenyl protease OS=Sus scrofa OX=9606 PE=2 SV=1	8	2	2	2	235	27.1	8.68	66	2	0	495252	1.13056e+06	3.62364e+06
A0A8W4FAC1	Scribble planar cell polarity protein OS=Sus scrofa OX=9606 GN=SCRIB PE=1 SV=1	1	2	2	2	1658	177.7	5.14	81	2	0			854051
A0A4X1T0K4	Myosin IB OS=Sus scrofa OX=9606 GN=MYO1B PE=1 SV=1	2	2	3	2	1107	128.4	9.31	56	2	0	674737		1.04358e+06
I3LDS3	Keratin, type I cytoskeletal 10 (Fragment) OS=Sus scrofa OX=9606 GN=KRT10 PE=1 SV=1	20	2	3	2	107	10	8.44	48	2	0	2.3482e+06	641591	3.50968e+06
A0A4X1V0A0	Nucleoside diphosphate kinase 7 OS=Sus scrofa OX=9606 GN=NME7 PE=1 SV=1	6	2	2	2	376	42.5	6.47	50	2	0		1.58815e+06
A0A4X1VPQ3	Proteasome 26S subunit, ATPase 3 OS=Sus scrofa OX=9606 GN=PSMC3 PE=1 SV=3	4	2	2	2	439	49.2	5.24	49	2	0	18387592	2.27434e+06
A0A4X1VWZ1	BAG cochaperone 4 OS=Sus scrofa OX=9606 PE=2 SV=1	5	2	2	2	457	49.6	5.12	53	2	0			2.21646e+06
